# Supplementary material for: Dual Oxytocin Signals in Striatal Astrocytes
Source: Biomolecules. 2025 Aug 4;15(8):1122. doi: 10.3390/biom15081122 (PMC12383634; doi:10.3390/biom15081122)
Supplement: Supplementary file 1 [file biomolecules-15-01122-s001.zip]

Archive with 1 entries (1 files):
- biomolecules-3752438-supplementary.pdf
